# Supplementary material for: Cohesin Is Required for Activation of MYC by Estradiol
Source: PLoS One. 2012 Nov 8;7(11):e49160. doi: 10.1371/journal.pone.0049160 (PMC3493498; doi:10.1371/journal.pone.0049160)
Supplement: Table S1 — Primer sequences and chromosomal locations for Chromatin Immunoprecipitation, and qPCR primer sequences. (XLSX) [file pone.0049160.s004.xlsx]

## Sheet: Primer Sequences and locations.
Type	Name	F Primer	R Primer	Location (NCBI36/hg18)
ChIP primer	NEG (-393 kb)	TCACAAGGTGGTTGTGAGGA	GGAAAGCCTGAAAGGGAAAG	chr8:128477930+128478130
ChIP primer	B SNP (-393 kb)	GGGCTTTGTCTCTGCCACTTGGT	AGCTTCAGGCCCTATGCCACA	chr8:128424102+128424211
ChIP primer	C SNP (-335 kb)	AACTTTCCCAGCCTCGTTCT	GTCAGAGGTGGAGCTGGAAG	chr8:128482134+128482336
ChIP primer	ERE 1 (-67 kb )	CATCCAATAAACCTTCCTACCTGA	TGGCAGGTGTCCTAGAGCAT	chr8:128750121+128750209
ChIP primer	ERE 2 (-9.6 kb)	GAGCTTCTCCCTAGCCCAGT	CCAGATGAATTGCCCTCATT	chr8:128807213+128807415
ChIP primer	-8 kb	CCAGTCTCCACCACTCCCTA	CTGGGCATTGGAAAAACTGT	chr8:128808820+128809004
ChIP primer	-0.8 kb	CTCTGGAACAGGCAGACACA	TGCACAGCTATCTGGATTGG	chr8:128816658+128816819
ChIP primer	Promoters	GGGATCGCGCTGAGTATAAA	CCTATTCGCTCCGGATCTC	chr8:128817616+128817782
Type	GENE	F Primer	R Primer
qPCR primer	Cyclophilin	ACGGCGAGCCCTTGG	TTTCTGCTGTCTTTGGGACCT
qPCR primer	ESR1	CAGGATCTCTAGCCAGGCAC	ATGATCAACTGGGCGAAGAG
qPCR primer	GAPDH	TGCACCACCAACTGCTTAGC	GGCATGGACTGTGGTCATGAG
qPCR primer	MYC	TTCGGGTAGTGGAAACCAG	CAGCAGCTCGAATTTCTTCC
qPCR primer	RAD21	CAATGCCAACCATGACTCAT	CGGTGTAAGACAGCGTGTAAA
qPCR primer	RPL13A	CCTGGAGGAGAAGAGGAAAGAGA	TTGAGGACCTCTGTGTATTTGTCAA
